# Supplementary material for: A cryptic promoter in the exon of HKR1 drives expression of a truncated form of Hkr1 in Saccharomyces cerevisiae
Source: PLoS One. 2024 Nov 21;19(11):e0314016. doi: 10.1371/journal.pone.0314016 (PMC11581313; doi:10.1371/journal.pone.0314016)
Supplement: S1 File — (XLSX) [file pone.0314016.s006.xlsx]

## Sheet: #1_HM-1 resist. assay in S1 Fig
	with HM-1 (OD600)	without HM-1 (OD600)
I	4.48	4.06
	4.61	4.12
	4.12	5.02
	4.42	5.16
AV	4.4075	4.59
SD	0.207425	0.580689
II	4.14	0.66
	4.36	0.58
	4.08	0.86
	4.26	0.96
AV	4.21	0.765
SD	0.1249	0.175404
III	4.66	0.6
	4.82	0.65
	4.02	0.75
	4.06	0.67
AV	4.39	0.6675
SD	0.409715	0.0623832
IV	3.9	0.65
	3.78	0.73
	3.66	0.61
	3.68	0.69
AV	3.755	0.67
SD	0.11	0.0516398

## Sheet: #2_beta-gal. assay in Fig 3B
group name	sample number	OD420	OD550	OD600	reaction time (min)	volume of culture used in the assay (ml)	Miller units	mean of Miller units	SD of Miller units
160 bp	#1	0.47	0.002	0.729	60	0.5	21.3306	17.7772	4.19764
	#2	0.379	0.002	0.741	60	0.5	16.8916
	#3	0.279	0.001	0.706	60	0.5	13.0902
	#4	0.469	0.003	0.734	60	0.5	21.0604
	#5	0.302	0.005	0.731	60	0.5	13.3721
	#6	0.385	0.001	0.752	60	0.5	16.988
	#7	0.588	0.003	0.786	60	0.5	24.7137
	#8	0.319	0.002	0.712	60	0.5	14.7706
133 bp	#1	0.35	0.002	0.765	60	0.5	15.098	11.6997	1.81646
	#2	0.218	0.002	0.722	60	0.5	9.90305
	#3	0.264	0.002	0.724	60	0.5	11.9936
	#4	0.235	0.002	0.71	60	0.5	10.8685
	#5	0.245	0.001	0.733	60	0.5	11.0618
	#6	0.251	0.001	0.721	60	0.5	11.5233
	#7	0.301	0.002	0.737	60	0.5	13.4555
	#8	0.203	0.001	0.692	60	0.5	9.69412
106 bp	#1	0.191	0.002	0.708	60	0.5	8.82768	10.2002	1.84384
	#2	0.314	0.002	0.748	60	0.5	13.8369
	#3	0.178	0.002	0.664	60	0.5	8.76004
	#4	0.24	0.001	0.726	60	0.5	10.9389
	#5	0.223	0.001	0.741	60	0.5	9.95277
	#6	0.246	0.001	0.703	60	0.5	11.5813
	#7	0.204	0.002	0.716	60	0.5	9.33426
	#8	0.174	0.001	0.686	60	0.5	8.36978
79 bp	#1	0.256	0.001	0.732	60	0.5	11.5779	14.5145	2.12227
	#2	0.308	0.002	0.714	60	0.5	14.2157
	#3	0.29	0.002	0.669	60	0.5	14.275
	#4	0.399	0.002	0.688	60	0.5	19.1618
	#5	0.286	0.002	0.693	60	0.5	13.5883
	#6	0.307	0.002	0.696	60	0.5	14.5354
	#7	0.334	0.002	0.786	60	0.5	14.0161
	#8	0.322	0.002	0.72	60	0.5	14.7454
52 bp	#1	0.04	0	0.693	60	0.5	1.924	2.05051	0.274207
	#2	0.042	0	0.73	60	0.5	1.91781
	#3	0.038	0.001	0.701	60	0.5	1.72373
	#4	0.049	0.001	0.703	60	0.5	2.2404
	#5	0.054	0	0.729	60	0.5	2.46914
	#6	0.054	0.001	0.733	60	0.5	2.37608
	#7	0.044	0.001	0.726	60	0.5	1.93985
	#8	0.042	0.001	0.74	60	0.5	1.81306
27 bp	#1	0.002	0.001	0.78	60	0.5	0.0106838	-0.00417643	0.0347221
	#2	0	0	0.735	60	0.5	0
	#3	0.001	0.001	0.731	60	0.5	-0.0341997
	#4	0.001	0.001	0.752	60	0.5	-0.0332447
	#5	0.001	0	0.73	60	0.5	0.0456621
	#6	0.001	0	0.761	60	0.5	0.043802
	#7	0.001	0.001	0.743	60	0.5	-0.0336474
	#8	0.001	0.001	0.77	60	0.5	-0.0324675

## Sheet: #3_beta-gal. assay in Fig 4C
group name	sample number	OD420	OD550	OD600	reaction time (min)	volume of culture used in the assay (ml)	Miller units	mean of Miller units	SD of Miller units
sequence 1	#1	0.035	0	0.621	60	0.5	1.87869	1.81427	0.0953184
	#2	0.042	0.001	0.677	60	0.5	1.98178
	#3	0.036	0.001	0.63	60	0.5	1.81217
	#4	0.033	0.001	0.588	60	0.5	1.77154
	#5	0.032	0.001	0.592	60	0.5	1.70327
	#6	0.028	0	0.509	60	0.5	1.83366
	#7	0.035	0.002	0.622	60	0.5	1.6881
	#8	0.039	0.001	0.673	60	0.5	1.84497
sequence 2	#1	0.353	0.001	0.682	60	0.5	17.1676	16.9235	0.809873
	#2	0.329	0.002	0.657	60	0.5	16.5145
	#3	0.378	0.004	0.705	60	0.5	17.5414
	#4	0.335	0.002	0.675	60	0.5	16.3704
	#5	0.39	0.003	0.698	60	0.5	18.3739
	#6	0.319	0.001	0.652	60	0.5	16.2193
	#7	0.344	0.001	0.661	60	0.5	17.2592
	#8	0.326	0.001	0.678	60	0.5	15.9415
sequence 3	#1	0.907	0.005	0.645	60	0.5	46.4212	52.4988	4.28193
	#2	1.238	0.006	0.697	60	0.5	58.704
	#3	0.966	0.004	0.657	60	0.5	48.6555
	#4	1.109	0.005	0.687	60	0.5	53.3843
	#5	1.22	0.007	0.719	60	0.5	55.9921
	#6	1.03	0.006	0.689	60	0.5	49.3227
	#7	1.102	0.006	0.709	60	0.5	51.3164
	#8	1.086	0.005	0.639	60	0.5	56.1946
sequence 4	#1	0.126	0.001	0.74	60	0.5	5.59685	4.29758	0.624572
	#2	0.084	0.002	0.621	60	0.5	4.32099
	#3	0.078	0.002	0.705	60	0.5	3.52246
	#4	0.105	0.001	0.754	60	0.5	4.56454
	#5	0.085	0.001	0.668	60	0.5	4.15419
	#6	0.068	0.001	0.595	60	0.5	3.71148
	#7	0.088	0.001	0.681	60	0.5	4.22173
	#8	0.081	0.001	0.616	60	0.5	4.28842
sequence 5	#1	0.006	0	0.589	60	0.5	0.339559	0.283309	0.0302064
	#2	0.007	0.001	0.657	60	0.5	0.266362
	#3	0.007	0.001	0.618	60	0.5	0.283172
	#4	0.007	0.001	0.609	60	0.5	0.287356
	#5	0.006	0.001	0.585	60	0.5	0.242165
	#6	0.005	0	0.627	60	0.5	0.265816
	#7	0.006	0	0.643	60	0.5	0.311042
	#8	0.005	0	0.615	60	0.5	0.271003
sequence 6	#1	0.005	0	0.643	60	0.5	0.259202	0.193707	0.0510041
	#2	0.006	0.002	0.634	60	0.5	0.131441
	#3	0.006	0.002	0.658	60	0.5	0.126646
	#4	0.005	0	0.707	60	0.5	0.235738
	#5	0.004	0	0.63	60	0.5	0.21164
	#6	0.005	0.001	0.638	60	0.5	0.169801
	#7	0.005	0	0.686	60	0.5	0.242954
	#8	0.005	0.001	0.629	60	0.5	0.172231
No promoter	#1	0.001	0	0.764	60	0.5	0.04363	0.0103376	0.0586547
	#2	0.002	0	0.734	60	0.5	0.0908265
	#3	0.001	0	0.763	60	0.5	0.0436872
	#4	0.002	0.001	0.774	60	0.5	0.0107666
	#5	0.003	0.003	0.686	60	0.5	-0.109329
	#6	0.002	0.001	0.639	60	0.5	0.0130412
	#7	0.003	0.002	0.754	60	0.5	-0.0221043
	#8	0.002	0.001	0.684	60	0.5	0.0121832

## Sheet: #4_FCM +NaCl in Fig 5A
group name	sample number	percentage of fluorescent cells		fold-change	mean of fold-change	SD of fold-change
		no treatment	NaCl treatment
sequence 1	#1	28.47	26.24	0.921672	0.894289	0.051633
	#2	40.17	35.15	0.875031
	#3	28.31	27.48	0.970682
	#4	30.58	28.05	0.917266
	#5	30.13	25.15	0.834716
	#6	32.35	27.38	0.846368
sequence 2	#1	52.46	47.32	0.902021	0.995877	0.0728139
	#2	61.16	67.47	1.10317
	#3	56.09	55.4	0.987698
	#4	43.35	45.22	1.04314
	#5	43.7	43.92	1.00503
	#6	48.33	45.15	0.934202
sequence 3	#1	52.72	59.21	1.1231	1.06096	0.0637289
	#2	52.99	60.97	1.15059
	#3	53.46	56.64	1.05948
	#4	66.61	66.09	0.992193
	#5	58.15	58.55	1.00688
	#6	55.55	57.41	1.03348
sequence 4	#1	18.77	29.04	1.54715	1.46006	0.0679187
	#2	19.97	28.51	1.42764
	#3	18.02	25.81	1.4323
	#4	15.92	24.4	1.53266
	#5	18.11	24.79	1.36886
	#6	17.51	25.42	1.45174
sequence 5	#1	6.95	14.27	2.05324	2.21108	0.166408
	#2	7.53	16.33	2.16866
	#3	6.36	16.07	2.52673
	#4	6.41	14	2.18409
	#5	6.43	13.54	2.10575
	#6	6.14	13.68	2.22801
sequence 6	#1	2.01	7.63	3.79602	3.29586	0.420677
	#2	2.5	7.42	2.968
	#3	2.08	7.6	3.65385
	#4	2.24	7.99	3.56696
	#5	1.91	5.44	2.84817
	#6	2.42	7.12	2.94215
proADH1	#1	69.96	65.86	0.941395	0.932091	0.032888
	#2	55.21	53.28	0.965043
	#3	60.06	52.61	0.875957
	#4	64.24	58.5	0.910648
	#5	56.83	53.93	0.948971
	#6	70.75	67.25	0.95053

## Sheet: #5_FCM +sorbitol in Fig 5A
group name	sample number	percentage of fluorescent cells		fold-change	mean of fold-change	SD of fold-change
		no treatment	sorbitol treatment
sequence 1	#1	23.86	18.32	0.767812	0.719395	0.0345127
	#2	28.47	20.94	0.735511
	#3	34.24	23.08	0.674065
	#4	29.12	20.32	0.697802
	#5	27.02	20.02	0.740933
	#6	32.86	23.01	0.700243
sequence 2	#1	38.8	39.34	1.01392	0.950332	0.0500818
	#2	40.86	38.64	0.945668
	#3	44.83	42.12	0.939549
	#4	40.88	38.5	0.941781
	#5	38.97	38.65	0.991789
	#6	51.87	45.09	0.869289
sequence 3	#1	55.69	53.41	0.959059	0.933385	0.0207397
	#2	53.26	49.15	0.922831
	#3	56.42	52.01	0.921836
	#4	52.26	47.45	0.90796
	#5	52.08	49.88	0.957757
	#6	51.64	48.07	0.930868
sequence 4	#1	14.47	9.01	0.622668	0.628617	0.039311
	#2	16.39	11.14	0.679683
	#3	16.2	9.68	0.597531
	#4	16.84	11.32	0.672209
	#5	15.52	9.05	0.583119
	#6	14.55	8.97	0.616495
sequence 5	#1	6.01	5.31	0.883527	0.971997	0.0941567
	#2	6.46	6.12	0.947368
	#3	6.11	5.33	0.87234
	#4	5.67	5.72	1.00882
	#5	4.94	5.57	1.12753
	#6	5.26	5.22	0.992395
sequence 6	#1	2.36	2.73	1.15678	1.38453	0.185507
	#2	2.51	3.29	1.31076
	#3	2.41	3.74	1.55187
	#4	1.97	2.87	1.45685
	#5	1.87	3.02	1.61497
	#6	2.13	2.59	1.21596
proADH1	#1	61.66	60.3	0.977944	0.991331	0.0518522
	#2	68.24	66.08	0.968347
	#3	53.82	53.72	0.998142
	#4	61.5	67.16	1.09203
	#5	56.29	53.63	0.952745
	#6	54.34	52.1	0.958778

## Sheet: #6_FCM +HM-1 in Fig5A
group name	sample number	percentage of fluorescent cells		fold-change	mean of fold-change	SD of fold-change
		no treatment	HM-1 treatment
sequence 1	#1	28.28	26.46	0.935644	0.959218	0.0495212
	#2	27.97	28.45	1.01716
	#3	37.93	36.24	0.955444
	#4	28.36	26.26	0.925952
	#5	28.73	25.87	0.900452
	#6	32.44	33.11	1.02065
sequence 2	#1	44.8	41.74	0.931696	0.935243	0.0331054
	#2	52.52	52.02	0.99048
	#3	47.07	44.78	0.951349
	#4	42.03	39.19	0.932429
	#5	42.23	37.94	0.898413
	#6	40.04	36.32	0.907093
sequence 3	#1	60.06	53.15	0.884948	0.928619	0.0353029
	#2	52.57	51.12	0.972418
	#3	54.89	52.81	0.962106
	#4	51.63	46.42	0.89909
	#5	52.36	49.26	0.940794
	#6	52.03	47.47	0.912358
sequence 4	#1	16.13	14.83	0.919405	0.930651	0.0631592
	#2	17.5	17.61	1.00629
	#3	16.39	16.26	0.992068
	#4	17.88	15.93	0.89094
	#5	16.85	14.11	0.837389
	#6	15.6	14.63	0.937821
sequence 5	#1	6.47	8.39	1.29675	1.05807	0.224472
	#2	6.88	4.71	0.684593
	#3	6.53	8.35	1.27871
	#4	6.45	6.38	0.989147
	#5	6.09	6.58	1.08046
	#6	5.87	5.98	1.01874
sequence 6	#1	2.35	2.57	1.09362	1.11957	0.14857
	#2	1.9	2.5	1.31579
	#3	2.43	2.48	1.02058
	#4	1.77	2.29	1.29379
	#5	2.2	2.24	1.01818
	#6	2.04	1.99	0.97549
proADH1	#1	62.15	58.28	0.937731	0.975581	0.0446172
	#2	68.41	64.64	0.944891
	#3	54.48	56.45	1.03616
	#4	58.46	58.31	0.997434
	#5	54.9	55.42	1.00947
	#6	55.54	51.53	0.9278

## Sheet: #7_q-PCR no treatment in S2 Fig
group name	sample number	Ct of mUkG1 target	mean Ct of mUkG1 target	Ct of HKR1 target	mean Ct of HKR1 target	dCt	ddCt (vs No promoter)	2-ddCt	adjusted 2-ddCt	mean of adjusted 2-ddCt	SD of adjusted 2-ddCt
sequence 1	#1	26.44	26.2833	27.22	27.1233	-0.84	0.506667	0.703847	0.693694	1.11415	0.394699
		26.38		27.16
		26.03		26.99
	#2	25.22	24.99	26.84	26.5867	-1.59667	-0.25	1.18921	1.17205
		24.98		26.5
		24.77		26.42
	#3	25.93	26.3133	28.33	28.2433	-1.93	-0.583333	1.49831	1.47669
		26.54		27.82
		26.47		28.58
sequence 2	#1	25.21	25.6033	27.02	27.0267	-1.42333	-0.0766667	1.05458	1.03937	0.989325	0.12215
		25.62		27.38
		25.98		26.68
	#2	26.03	26.19	27.93	27.6667	-1.47667	-0.13	1.09429	1.07851
		26.24		27.56
		26.3		27.51
	#3	25.91	25.7667	26.58	26.9	-1.13333	0.213333	0.862542	0.8501
		25.74		27.06
		25.65		27.06
sequence 3	#1	25.46	25.3067	26.41	26.66	-1.35333	-0.00666667	1.00463	0.99014	0.952386	0.0558335
		25.31		26.87
		25.15		26.7
	#2	25.35	25.5167	26.49	26.7133	-1.19667	0.15	0.90125	0.88825
		25.7		26.9
		25.5		26.75
	#3	26.08	26.0133	27.35	27.35	-1.33667	0.01	0.993092	0.978767
		25.73		27.39
		26.23		27.31
sequence 4	#1	25.04	25.25	26.6	26.5767	-1.32667	0.02	0.986233	0.972006	1.17016	0.264024
		25.39		26.49
		25.32		26.64
	#2	25.01	25.01	26.89	26.9333	-1.92333	-0.576667	1.4914	1.46989
		25.18		26.81
		24.84		27.1
	#3	25.25	25.16	26.74	26.6233	-1.46333	-0.116667	1.08423	1.06859
		25.16		26.59
		25.07		26.54
sequence 5	#1	25.04	25.0333	26.91	26.8667	-1.83333	-0.486667	1.4012	1.38099	1.2314	0.135601
		25.31		26.41
		24.75		27.28
	#2	25.26	25.33	26.9	26.8567	-1.52667	-0.18	1.13288	1.11654
		25.56		27.06
		25.17		26.61
	#3	25.38	25.41	27.13	27.0367	-1.62667	-0.28	1.21419	1.19668
		25.53		27.1
		25.32		26.88
sequence 6	#1	24.72	24.7333	26.5	26.67	-1.93667	-0.59	1.50525	1.48353	1.5533	0.0604439
		25.22		26.54
		24.26		26.97
	#2	24.98	25.0033	26.64	27.0367	-2.03333	-0.686667	1.60956	1.58634
		24.95		27.32
		25.08		27.15
	#3	24.58	24.8033	27.04	26.84	-2.03667	-0.69	1.61328	1.59001
		24.77		26.89
		25.06		26.59
No promoter	#1	26.15	26.0233	26.97	27.0467	-1.02333	0.323333	0.799221	0.787692	1	0.204941
		26.01		27.07
		25.91		27.1
	#2	25.21	25.26	26.29	26.65	-1.39	-0.0433333	1.03049	1.01563
		25.31		27.16
		25.26		26.5
	#3	25.24	25.4467	27.18	27.0733	-1.62667	-0.28	1.21419	1.19668
		25.61		27.16
		25.49		26.88

## Sheet: #8_q-PCR +NaCl in S2 Fig
group name	sample number	no treatment					NaCl treatment					ddCt	2-ddCt	mean of 2-ddCt	SD of 2-ddCt
		Ct of mUkG1 target	mean Ct of mUkG1 target	Ct of HKR1 target	mean Ct of HKR1 target	dCt	Ct of mUkG1 target	mean Ct of mUkG1 target	Ct of HKR1 target	mean Ct of HKR1 target	dCt
sequence 1	#1	26.44	26.2833	27.22	27.1233	-0.84	25.26	25.27	26.59	26.3533	-1.08333	-0.243333	1.18372	0.741808	0.38625
		26.38		27.16			25.34		26.29
		26.03		26.99			25.21		26.18
	#2	25.22	24.99	26.84	26.5867	-1.59667	26.04	26.07	27.32	26.8633	-0.793333	0.803333	0.573024
		24.98		26.5			26.02		26.4
		24.77		26.42			26.15		26.87
	#3	25.93	26.3133	28.33	28.2433	-1.93	27.16	27.1733	28.03	28.01	-0.836667	1.09333	0.468677
		26.54		27.82			26.86		28.33
		26.47		28.58			27.5		27.67
sequence 2	#1	25.21	25.6033	27.02	27.0267	-1.42333	24.95	25.0433	26.04	26.2867	-1.24333	0.18	0.882703	0.874601	0.386528
		25.62		27.38			25.03		26.26
		25.98		26.68			25.15		26.56
	#2	26.03	26.19	27.93	27.6667	-1.47667	27.48	27.3233	28.13	27.7533	-0.43	1.04667	0.484085
		26.24		27.56			27.03		27.72
		26.3		27.51			27.46		27.41
	#3	25.91	25.7667	26.58	26.9	-1.13333	25.03	25.0533	26.44	26.5167	-1.46333	-0.33	1.25701
		25.74		27.06			25.05		26.67
		25.65		27.06			25.08		26.44
sequence 3	#1	25.46	25.3067	26.41	26.66	-1.35333	26.63	26.7133	27.01	26.69	0.0233333	1.37667	0.385108	0.542044	0.40527
		25.31		26.87			26.8		26.38
		25.15		26.7			26.71		26.68
	#2	25.35	25.5167	26.49	26.7133	-1.19667	27.36	27.42	26.62	26.55	0.87	2.06667	0.23871
		25.7		26.9			27.49		26.52
		25.5		26.75			27.41		26.51
	#3	26.08	26.0133	27.35	27.35	-1.33667	25	24.96	25.8	26.3	-1.34	-0.00333333	1.00231
		25.73		27.39			25.06		26.39
		26.23		27.31			24.82		26.71
sequence 4	#1	25.04	25.25	26.6	26.5767	-1.32667	26.81	26.7133	26.58	26.53	0.183333	1.51	0.351111	0.47276	0.244627
		25.39		26.49			26.75		26.56
		25.32		26.64			26.58		26.45
	#2	25.01	25.01	26.89	26.9333	-1.92333	25.23	25.0333	26.14	26.55	-1.51667	0.406667	0.754364
		25.18		26.81			25.03		27.09
		24.84		27.1			24.84		26.42
	#3	25.25	25.16	26.74	26.6233	-1.46333	26.58	26.7567	26.37	26.5433	0.213333	1.67667	0.312805
		25.16		26.59			26.85		26.68
		25.07		26.54			26.84		26.58
sequence 5	#1	25.04	25.0333	26.91	26.8667	-1.83333	25.3	25.2067	27.04	27.1433	-1.93667	-0.103333	1.07425	0.82214	0.41975
		25.31		26.41			25.1		27.26
		24.75		27.28			25.22		27.13
	#2	25.26	25.33	26.9	26.8567	-1.52667	25.06	24.9867	26.65	26.59	-1.60333	-0.0766667	1.05458
		25.56		27.06			24.77		26.66
		25.17		26.61			25.13		26.46
	#3	25.38	25.41	27.13	27.0367	-1.62667	26.68	26.8733	27.11	26.9333	-0.06	1.56667	0.337587
		25.53		27.1			26.8		26.65
		25.32		26.88			27.14		27.04
sequence 6	#1	24.72	24.7333	26.5	26.67	-1.93667	26.25	26.2633	27.24	27.3167	-1.05333	0.883333	0.542113	0.721141	0.348227
		25.22		26.54			26.18		26.56
		24.26		26.97			26.36		28.15
	#2	24.98	25.0033	26.64	27.0367	-2.03333	24.24	24.4833	26.53	26.6833	-2.2	-0.166667	1.12246
		24.95		27.32			24.77		26.88
		25.08		27.15			24.44		26.64
	#3	24.58	24.8033	27.04	26.84	-2.03667	26.02	26.27	27.42	27.3033	-1.03333	1.00333	0.498846
		24.77		26.89			26.49		27.17
		25.06		26.59			26.3		27.32

## Sheet: #9_q-PCR +sorbitol in S2 Fig
group name	sample number	no treatment					sorbitol treatment					ddCt	2-ddCt	mean of 2-ddCt	SD of 2-ddCt
		Ct of mUkG1 target	mean Ct of mUkG1 target	Ct of HKR1 target	mean Ct of HKR1 target	dCt	Ct of mUkG1 target	mean Ct of mUkG1 target	Ct of HKR1 target	mean Ct of HKR1 target	dCt
sequence 1	#1	26.44	26.2833	27.22	27.1233	-0.84	25.92	25.7467	25.7	25.7067	0.04	0.88	0.543367	0.370314	0.175223
		26.38		27.16			25.87		25.67
		26.03		26.99			25.45		25.75
	#2	25.22	24.99	26.84	26.5867	-1.59667	25.66	25.6467	26.02	25.8267	-0.18	1.41667	0.374577
		24.98		26.5			25.63		25.58
		24.77		26.42			25.65		25.88
	#3	25.93	26.3133	28.33	28.2433	-1.93	26.32	26.4533	26.09	26.01	0.443333	2.37333	0.192999
		26.54		27.82			26.62		25.79
		26.47		28.58			26.42		26.15
sequence 2	#1	25.21	25.6033	27.02	27.0267	-1.42333	25.08	24.96	25.61	25.6167	-0.656667	0.766667	0.587774	0.53801	0.0933904
		25.62		27.38			25.17		25.57
		25.98		26.68			24.63		25.67
	#2	26.03	26.19	27.93	27.6667	-1.47667	25.94	25.79	26.04	26.05	-0.26	1.21667	0.430276
		26.24		27.56			25.78		26.24
		26.3		27.51			25.65		25.87
	#3	25.91	25.7667	26.58	26.9	-1.13333	25.38	25.3	25.68	25.6867	-0.386667	0.746667	0.595979
		25.74		27.06			25.2		25.84
		25.65		27.06			25.32		25.54
sequence 3	#1	25.46	25.3067	26.41	26.66	-1.35333	26.08	26.0033	26.01	26.12	-0.116667	1.23667	0.424352	0.505339	0.155485
		25.31		26.87			26.09		26.14
		25.15		26.7			25.84		26.21
	#2	25.35	25.5167	26.49	26.7133	-1.19667	26.19	26.0667	25.98	25.9667	0.1	1.29667	0.407066
		25.7		26.9			25.97		26.06
		25.5		26.75			26.04		25.86
	#3	26.08	26.0133	27.35	27.35	-1.33667	24.78	24.8067	25.89	25.5967	-0.79	0.546667	0.6846
		25.73		27.39			24.61		25.31
		26.23		27.31			25.03		25.59
sequence 4	#1	25.04	25.25	26.6	26.5767	-1.32667	25.79	25.6	26.13	25.84	-0.24	1.08667	0.470848	0.504692	0.10252
		25.39		26.49			25.53		25.53
		25.32		26.64			25.48		25.86
	#2	25.01	25.01	26.89	26.9333	-1.92333	24.75	24.5733	26	25.8067	-1.23333	0.69	0.619854
		25.18		26.81			24.36		25.87
		24.84		27.1			24.61		25.55
	#3	25.25	25.16	26.74	26.6233	-1.46333	25.67	25.7267	25.81	25.95	-0.223333	1.24	0.423373
		25.16		26.59			25.57		26.03
		25.07		26.54			25.94		26.01
sequence 5	#1	25.04	25.0333	26.91	26.8667	-1.83333	24.88	24.5967	25.96	25.73	-1.13333	0.7	0.615572	0.563421	0.164729
		25.31		26.41			24.66		25.68
		24.75		27.28			24.25		25.55
	#2	25.26	25.33	26.9	26.8567	-1.52667	24.33	24.43	25.64	25.4333	-1.00333	0.523333	0.695762
		25.56		27.06			24.5		25.44
		25.17		26.61			24.46		25.22
	#3	25.38	25.41	27.13	27.0367	-1.62667	25.38	25.4367	25.6	25.6633	-0.226667	1.4	0.378929
		25.53		27.1			25.36		25.63
		25.32		26.88			25.57		25.76
sequence 6	#1	24.72	24.7333	26.5	26.67	-1.93667	25.53	25.23	26.21	25.92	-0.69	1.24667	0.421421	0.546632	0.108621
		25.22		26.54			25.23		25.66
		24.26		26.97			24.93		25.89
	#2	24.98	25.0033	26.64	27.0367	-2.03333	24.48	24.3467	25.79	25.65	-1.30333	0.73	0.602904
		24.95		27.32			24.19		25.76
		25.08		27.15			24.37		25.4
	#3	24.58	24.8033	27.04	26.84	-2.03667	24.52	24.68	26.1	26.0167	-1.33667	0.7	0.615572
		24.77		26.89			24.84		26.09
		25.06		26.59			24.68		25.86
